# Supplementary material for: Aminated Graphene-Graft-Oligo(Glutamic Acid) /Poly(ε-Caprolactone) Composites: Preparation, Characterization and Biological Evaluation
Source: Polymers (Basel). 2021 Aug 7;13(16):2628. doi: 10.3390/polym13162628 (PMC8401938; doi:10.3390/polym13162628)
Supplement: Supplementary file 1 [file polymers-13-02628-s001.zip]

Archive with 1 entries (1 files):
- polymers-1322033-supplementary.pdf
